# Supplementary material for: A brain proteomic investigation of rapamycin effects in the Tsc1+/− mouse model
Source: Mol Autism. 2017 Aug 1;8:41. doi: 10.1186/s13229-017-0151-y (PMC5540199; doi:10.1186/s13229-017-0151-y)
Supplement: Supplementary file 2 — Significantly altered proteins identified by label-free LC-MSE analysis in the frontal cortex and hippocampus of the Tsc1 +/− mice compared to Wt mice. Overlapping proteins between hippocampus and frontal cortex are bold. (XLSX 23 kb) [file 13229_2017_151_MOESM2_ESM.xlsx]

## Sheet: Sheet1
Supplementary Table S1: Significantly altered proteins in the frontal cortex and hippocampus of the Tsc1+/- mice compared to Wt mice. Overlapping proteins between hippocampus and frontal cortex are bold.
Frontal Cortex								Hippocampus
Protein	Acc	Protein Name	Gene	PC	Ratio	P*		Protein	Entry	Protein names	Gene	PC	Ratio	P*
FBXL2	Q8BH16	F-box/LRR-repeat protein 2	Fbxl2	2	0.860635	8.13644e-06		EFCB6	Q6P1E8	DJ-1-binding protein	Efcab6	2	1.25976	<E-16
CAPZB	P47757	F-actin-capping protein subunit beta	Capzb	2	0.857893	1.16227e-05		CAMKV	Q3UHL1	CaM kinase-like vesicle-associated protein	Camkv	12	1.20098	2.71434e-09
#Sep14	Q9DA97	Septin-14	2017-09-14	3	0.803405	1.75425e-05		RPAP2	Q8VC34	Putative RNA polymerase II subunit B1 CTD phosphatase Rpap2	Rpap2	2	1.47696	2.71434e-09
GPDM	Q64521	Glycerol-3-phosphate dehydrogenase, mitochondrial	Gpd2	6	1.09439	2.90282e-05		CRYM	O54983	Ketimine reductase mu-crystallin	Crym	16	1.12552	9.07397e-09
MOG	Q61885	Myelin-oligodendrocyte glycoprotein	Mog	4	1.14116	6.14249e-05		NSF	P46460	Vesicle-fusing ATPase	Nsf	57	1.06784	1.17102e-08
RAB37	Q9JKM7	Ras-related protein Rab-37	Rab37	10	1.09982	0.000107542		MYPR	P60202	Myelin proteolipid protein (PLP)	Plp1	26	0.925533	1.06107e-07
CYC	P62897	Cytochrome c, somatic	Cycs	5	1.15019	0.000107542		SYPH	Q62277	Synaptophysin	Syp	6	1.17163	1.06107e-07
NCDN	Q9Z0E0	Neurochondrin	Ncdn	3	0.910911	0.000107542		NDUS7	Q9DC70	NADH dehydrogenase [ubiquinone] iron-sulfur protein 7, mitochondrial	Ndufs7	6	0.897365	2.11531e-07
H4	P62806	Histone H4	Hist1h4a	22	0.936095	0.000472057		TBAL3	Q3UX10	Tubulin alpha chain-like 3	Tubal3	9	0.841756	4.91715e-07
SUCB1	Q9Z2I9	Succinyl-CoA ligase [ADP-forming] subunit beta, mitochondrial	Sucla2	19	0.94146	0.00076947		CPNE8	Q9DC53	Copine-8	Cpne8	2	0.804584	3.97339e-06
MYPR	P60202	Myelin proteolipid protein	Plp1	25	1.06188	0.00076947		H4	P62806	Histone H4	Hist1h4a	17	0.92272	1.00233e-05
EAA2	P43006	Excitatory amino acid transporter 2 (GLT-1)	Slc1a2	52	0.964515	0.000798241		TERA	Q01853	Transitional endoplasmic reticulum ATPase (TER ATPase)	Vcp	20	0.912516	3.81955e-05
SYUB	Q91ZZ3	Beta-synuclein	Sncb	20	1.04935	0.00116477		COX2	P00405	Cytochrome c oxidase subunit 2	Mtco2	9	0.887037	5.56418e-05
PSB1	O09061	Proteasome subunit beta type-1 (EC 3.4.25.1)	Psmb1	2	0.859803	0.00121228		MBP	P04370	Myelin basic protein	Mbp	25	0.931109	5.80265e-05
NACAM	P70670	Nascent polypeptide-associated complex subunit alpha, muscle-specific form	Naca	14	0.930635	0.00130415		RAC3	P60764	Ras-related C3 botulinum toxin substrate 3	Rac3	2	1.16549	6.36291e-05
MAP2	O08663	Methionine aminopeptidase 2 (MAP 2)	Metap2	37	1.04238	0.00197974		VAMP3	P63024	Vesicle-associated membrane protein 3	Vamp3	8	1.15186	6.6409e-05
H2B1K	Q8CGP1	Histone H2B type 1-K	Hist1h2bk	2	0.808954	0.00202832		HS71A	Q61696	Heat shock 70 kDa protein 1A	Hspa1a	11	1.10487	7.89546e-05
H2A1H	Q8CGP6	Histone H2A type 1-H	Hist1h2ah	2	1.16121	0.00220032		SYN1	O88935	Synapsin-1	Syn1	40	0.952308	9.53447e-05
NDUS7	Q9DC70	NADH-ubiquinone oxidoreductase 20 kDa subunit	Ndufs7	2	0.922575	0.00271163		ODO1	Q60597	2-oxoglutarate dehydrogenase, mitochondrial	Ogdh	3	0.877829	0.0001127
VAMP2	P63044	Vesicle-associated membrane protein 2 (VAMP-2)	Vamp2	6	0.927603	0.00279038		STXB1	O08599	Syntaxin-binding protein 1	Stxbp1	68	0.957425	0.000222877
AT1A3	Q6PIC6	Na(+)/K(+) ATPase alpha-3 subunit (EC 3.6.3.9)	Atp1a3	105	1.02047	0.00326783		TBB6	Q922F4	Tubulin beta-6 chain	Tubb6	26	0.931219	0.000222877
PFKAP	Q9WUA3	ATP-dependent 6-phosphofructokinase, platelet type (EC 2.7.1.11)	Pfkp	11	0.951753	0.00335262		RAB3C	P62823	Ras-related protein Rab-3C	Rab3c	4	1.16153	0.000222877
E41L1	Q9Z2H5	Band 4.1-like protein 1	Epb41l1	3	1.12891	0.00336918		H2A2B	Q64522	Histone H2A type 2-B	Hist2h2ab	3	0.844057	0.000222877
IMB1	P70168	Importin subunit beta-1	Kpnb1	2	1.10994	0.00404992		HSP72	P17156	Heat shock-related 70 kDa protein 2	Hspa2	28	1.05631	0.000275023
ZEP3	A2A884	Transcription factor HIVEP3	Hivep3	2	1.14278	0.00485135		AT2A3	Q64518	Sarcoplasmic/endoplasmic reticulum calcium ATPase 3	Atp2a3	2	0.795912	0.000301337
DPYL2	O08553	Dihydropyrimidinase-related protein 2 (DRP-2)	Dpysl2	86	0.977843	0.00520699		TBB3	Q9ERD7	Tubulin beta-3 chain	Tubb3	22	0.933421	0.000337279
SVEP1	A2AVA0	Sushi, von Willebrand factor type A, EGF and pentraxin domain-containing protein 1 (Polydom)	Svep1	2	1.14409	0.00680911		FUMH	P97807	Fumarate hydratase, mitochondrial	Fh	2	1.29398	0.000480388
TCAL3	Q8R0A5	Transcription elongation factor A protein-like 3	Tceal3	6	1.08132	0.00778646		M2OM	Q9CR62	Mitochondrial 2-oxoglutarate/malate carrier protein	Slc25a11	2	1.19603	0.000480388
CALL3	Q9D6P8	Calmodulin-like protein 3	Calml3	7	1.07181	0.00919314		VISL1	P62761	Visinin-like protein 1	Vsnl1	11	0.936042	0.000533838
RGS1	Q9JL25	Regulator of G-protein signaling 1 (RGS1)	Rgs1	2	1.10477	0.0111356		KCC2B	P28652	CaM kinase II subunit beta	Camk2b	32	0.944543	0.00086648
ACTA	P62737	Actin, aortic smooth muscle (Alpha-actin-2)	Acta2	16	1.05612	0.0115138		CHIT1	Q9D7Q1	Chitotriosidase-1	Chit1	2	0.878191	0.000869717
CAP2	Q9CYT6	Adenylyl cyclase-associated protein 2 (CAP 2)	Cap2	2	0.88834	0.013158		MPIP1	P48964	M-phase inducer phosphatase 1	Cdc25a	2	0.79344	0.000986745
VATC1	Q9Z1G3	V-type proton ATPase subunit C 1	Atp6v1c1	26	1.04428	0.0136089		TBA4A	P68368	Tubulin alpha-4A chain	Tuba4a	30	0.950997	0.00115534
UD12	P70691	UDP-glucuronosyltransferase 1-2	Ugt1a2	2	0.859747	0.0136089		THY1	P01831	Thy-1 membrane glycoprotein	Thy1	11	0.921392	0.00242853
NFL	P08551	Neurofilament light polypeptide (NF-L)	Nefl	22	1.04488	0.0162845		MAG	P20917	Myelin-associated glycoprotein	Mag	2	0.802682	0.00264408
AT1A2	Q6PIE5	Sodium/potassium-transporting ATPase subunit alpha-2 (Na(+)/K(+) ATPase alpha-2 subunit)	Atp1a2	111	0.982188	0.0173177		COG7	Q3UM29	Conserved oligomeric Golgi complex subunit 7	Cog7	2	1.23021	0.00266518
FOXD2	O35392	Forkhead box protein D2	Foxd2	2	0.900064	0.0173177		GAS8	Q60779	Growth arrest-specific protein 8	Gas8	3	1.23684	0.00266518
RB39B	Q8BHC1	Ras-related protein Rab-39B	Rab39b	10	1.05326	0.017875		SUCB1	Q9Z2I9	Succinyl-CoA ligase [ADP-forming] subunit beta, mitochondrial (EC 6.2.1.5)	Sucla2	6	0.910153	0.00283042
COTL1	Q9CQI6	Coactosin-like protein	Cotl1	3	0.911235	0.0187908		FRS2	Q8C180	Fibroblast growth factor receptor substrate 2	Frs2	5	0.892228	0.00307283
SPTN1	P16546	Spectrin alpha chain, non-erythrocytic 1	Sptan1	261	1.01165	0.024149		ARP3	Q99JY9	Actin-related protein 3	Actr3	3	0.928489	0.00307283
BASP1	Q91XV3	Brain acid soluble protein 1	Basp1	43	1.0242	0.0270832		KAD1	Q9R0Y5	Adenylate kinase isoenzyme 1	Ak1	4	1.10008	0.00315631
CRYM	O54983	Ketimine reductase mu-crystallin	Crym	5	0.935292	0.0288124		H13	P43277	Histone H1.3	Hist1h1d	5	1.14443	0.004626
SV2A	Q9JIS5	Synaptic vesicle glycoprotein 2A	Sv2a	4	1.10502	0.0293894		GNA13	P27601	Guanine nucleotide-binding protein subunit alpha-13	Gna13	3	1.12321	0.004626
PURA	P42669	Transcriptional activator protein Pur-alpha	Pura	4	1.05743	0.0293894		HD	P42859	Huntingtin	Htt	2	1.15827	0.004879
EF1A2	P62631	Elongation factor 1-alpha 2	Eef1a2	36	0.970825	0.030141		KCC2G	Q923T9	CaM kinase II subunit gamma	Camk2g	16	1.06513	0.004879
EIF3L	Q8QZY1	Eukaryotic translation initiation factor 3 subunit L (eIF3l)	Eif3l	2	1.17177	0.0302848		RAB10	P61027	Ras-related protein Rab-10	Rab10	14	0.927975	0.00513765
NTKL	Q9EQC5	N-terminal kinase-like protein (105 kDa kinase-like protein)	Scyl1	2	1.07776	0.0303987		GSTP1	P19157	Glutathione S-transferase P 1	Gstp1	2	0.820168	0.00550802
ATP4A	Q64436	Potassium-transporting ATPase alpha chain 1 (EC 3.6.3.10)	Atp4a	53	1.02628	0.033412		TBA1C	P68373	Tubulin alpha-1C chain	Tuba1c	17	0.950655	0.00550802
ARP3	Q99JY9	Actin-related protein 3 (Actin-like protein 3)	Actr3	6	1.06337	0.0420614		TNNC2	P20801	Troponin C, skeletal muscle	Tnnc2	2	1.09263	0.00592186
CEND	Q9JKC6	Cell cycle exit and neuronal differentiation protein 1	Cend1	22	1.02965	0.0500959		SNAB	P28663	Beta-soluble NSF attachment protein	Napb	2	1.14915	0.00592186
EF2	P58252	Elongation factor 2 (EF-2)	Eef2	9	0.948734	0.0500959		HBB2	P02089	Hemoglobin subunit beta-2	Hbb-b2	14	1.07598	0.00649992
								MAP2	O08663	Methionine aminopeptidase 2	Metap2	33	1.05192	0.00649992
								HPCL4	Q8BGZ1	Hippocalcin-like protein 4	Hpcal4	2	0.924122	0.00662707
								NCDN	Q9Z0E0	Neurochondrin	Ncdn	16	0.941803	0.0069535
								2007-09-01	O55131	Septin-7	2007-09-01	4	0.868379	0.00730059
								CPLX2	P84086	Complexin-2	Cplx2	3	0.914227	0.00824719
								COR2B	Q8BH44	Coronin-2B	Coro2b	2	1.08189	0.00873988
								ENOG	P17183	Gamma-enolase	Eno2	40	0.95949	0.00938332
								CPNE6	Q9Z140	Copine-6	Cpne6	2	1.10237	0.00978307
								HBE	P02104	Hemoglobin subunit epsilon-Y2	Hbb-y	12	0.925883	0.0099285
								PEBP1	P70296	Phosphatidylethanolamine-binding protein 1	Pebp1	13	0.946054	0.011295
								PICAL	Q7M6Y3	Phosphatidylinositol-binding clathrin assembly protein	Picalm	3	0.9236	0.011295
								TMM64	Q3U145	Transmembrane protein 64	Tmem64	2	0.832034	0.011295
								TBB4A	Q9D6F9	Tubulin beta-4A chain	Tubb4a	21	0.947248	0.011295
								1433S	O70456	14-3-3 protein sigma	Sfn	7	0.927532	0.011295
								H12	P15864	Histone H1.2	Hist1h1c	4	0.837898	0.011295
								GDIR1	Q99PT1	Rho GDP-dissociation inhibitor 1	Arhgdia	9	1.08133	0.011295
								PFKAL	P12382	ATP-dependent 6-phosphofructokinase, liver type	Pfkl	6	0.890661	0.011295
								PDIA3	P27773	Protein disulfide-isomerase A3	Pdia3	3	1.12929	0.0113571
								PGK2	P09041	Phosphoglycerate kinase 2	Pgk2	10	0.915612	0.0118787
								PSA1	Q9R1P4	Proteasome subunit alpha type-1	Psma1	2	0.87879	0.0122274
								HNRPK	P61979	Heterogeneous nuclear ribonucleoprotein K	Hnrnpk	2	0.900006	0.0122295
								RAB43	Q8CG50	Ras-related protein Rab-43	Rab43	12	1.07166	0.0130639
								ARP2	P61161	Actin-related protein 2	Actr2	2	1.1125	0.0134431
								AT1A1	Q8VDN2	Sodium/potassium-transporting ATPase subunit alpha-1	Atp1a1	49	1.03594	0.015245
								ACTB	P60710	Actin, cytoplasmic 1	Actb	19	1.05763	0.0153086
								VPP1	Q9Z1G4	V-type proton ATPase 116 kDa subunit a isoform 1	Atp6v0a1	13	1.07156	0.0153216
								PLCB1	Q9Z1B3	1-phosphatidylinositol 4,5-bisphosphate phosphodiesterase beta-1	Plcb1	4	0.930031	0.0159052
								ROA2	O88569	Heterogeneous nuclear ribonucleoproteins A2/B1	Hnrnpa2b1	9	0.945068	0.0188542
								TBB2A	Q7TMM9	Tubulin beta-2A chain	Tubb2a	12	0.931399	0.0196727
								ACTH	P63268	Actin, gamma-enteric smooth muscle	Actg2	9	1.07224	0.0201291
								H2B1B	Q64475	Histone H2B type 1-B	Hist1h2bb	4	1.11661	0.0204775
								TBB5	P99024	Tubulin beta-5 chain	Tubb5	22	0.957749	0.0236632
								SODC	P08228	Superoxide dismutase [Cu-Zn]	Sod1	21	0.957886	0.0252472
								1433Z	P63101	14-3-3 protein zeta/delta	Ywhaz	33	0.968772	0.0253589
								TPM3	P21107	Tropomyosin alpha-3 chain	Tpm3	5	1.14854	0.0271038
								ATPB	P56480	ATP synthase subunit beta, mitochondrial	Atp5b	65	0.977026	0.0275242
								AT1A2	Q6PIE5	Na(+)/K(+) ATPase alpha-2 subunit	Atp1a2	58	1.02818	0.027723
								AT2A2	O55143	Sarcoplasmic/endoplasmic reticulum calcium ATPase 2	Atp2a2	2	0.819774	0.028078
								UBP5	P56399	Ubiquitin carboxyl-terminal hydrolase 5	Usp5	3	0.925529	0.0291773
								CNTN1	P12960	Contactin-1	Cntn1	23	1.04294	0.0309949
								PIMT	P23506	Protein-L-isoaspartate(D-aspartate) O-methyltransferase	Pcmt1	2	1.15556	0.0316946
								EAA1	P56564	Glial high affinity glutamate transporter	Slc1a3	11	0.929414	0.0316946
								GRIA1	P23818	Glutamate receptor 1 (GluR-1)	Gria1	2	0.885185	0.0318638
								DPYL2	O08553	Dihydropyrimidinase-related protein 2	Dpysl2	53	0.97408	0.0362279
								GPM6A	P35802	Neuronal membrane glycoprotein M6-a	Gpm6a	4	1.0813	0.0362279
								THIL	Q8QZT1	Acetyl-CoA acetyltransferase, mitochondrial	Acat1	13	0.954088	0.037748
								CMC2	Q9QXX4	Calcium-binding mitochondrial carrier protein Aralar2	Slc25a13	3	1.0736	0.0387201
								GBG2	P63213	Guanine nucleotide-binding protein G(I)/G(S)/G(O) subunit gamma-2	Gng2	5	1.08975	0.0387201
								PCP4	P63054	Purkinje cell protein 4	Pcp4	3	1.10428	0.0392229
								RAB30	Q923S9	Ras-related protein Rab-30	Rab30	7	1.07782	0.0393509
								ATPA	Q03265	ATP synthase subunit alpha, mitochondrial	Atp5a1	76	1.02124	0.0417898
								CDC6	O89033	Cell division control protein 6 homolog	Cdc6	2	1.08016	0.042219
								TBB4B	P68372	Tubulin beta-4B chain	Tubb4b	12	0.93605	0.0440292
								CAZA2	P47754	F-actin-capping protein subunit alpha-2	Capza2	2	1.11132	0.0455442
								QCR2	Q9DB77	Cytochrome b-c1 complex subunit 2, mitochondrial	Uqcrc2	28	1.03116	0.0460541
								SYN2	Q64332	Synapsin-2	Syn2	28	1.03177	0.0473297
								TPIS	P17751	Triosephosphate isomerase	Tpi1	38	1.02731	0.0473297
